# Supplementary material for: An In-Vitro Evaluation of the Characteristics of Zein-Based Films for the Release of Lactobionic Acid and the Effects of Oleic Acid
Source: Polymers (Basel). 2021 May 31;13(11):1826. doi: 10.3390/polym13111826 (PMC8198277; doi:10.3390/polym13111826)
Supplement: Supplementary file 1 [file polymers-13-01826-s001.zip]

Archive with 1 entries (1 files):
- polymers-1222965-supplementary.pdf
